# Supplementary material for: Synovial Joint Fluid Metabolomic Profiles and Pathways Differentiate Osteoarthritis, Rheumatoid Arthritis, and Psoriatic Arthritis
Source: Metabolites. 2026 Jan 12;16(1):70. doi: 10.3390/metabo16010070 (PMC12844152; doi:10.3390/metabo16010070)
Supplement: Supplementary file 1 [file metabolites-16-00070-s001.zip]

Archive with 1 entries (1 files):
- metabolites-3974511-supplementary.pdf
